# Supplementary material for: DeepFocus: fast focus and astigmatism correction for electron microscopy
Source: Nat Commun. 2024 Jan 31;15:948. doi: 10.1038/s41467-024-45042-3 (PMC10830472; doi:10.1038/s41467-024-45042-3)
Supplement: Supplementary file 4 — Source Data [file 41467_2024_45042_MOESM4_ESM.zip]

Archive with 8 entries (8 files):
- Figure2_source_data.xlsx
- Figure3_source_data.xlsx
- Figure4_source_data.xlsx
- Figure5_source_data.xlsx
- SupFig2_source_data.xlsx
- SupFig3_source_data.xlsx
- SupFig5_source_data.xlsx
- SupFig6_source_data.xlsx
