# Supplementary material for: DeepFocus: fast focus and astigmatism correction for electron microscopy
Source: Nat Commun. 2024 Jan 31;15:948. doi: 10.1038/s41467-024-45042-3 (PMC10830472; doi:10.1038/s41467-024-45042-3)
Supplement: Supplementary file 4 — Source Data [file 41467_2024_45042_MOESM4_ESM.zip › Figure2_source_data.xlsx]

## Sheet: Figure 2a
Figure 2a
	iteration	delta_wd	delta_stigx	delta_stigy	sd_wd	sd_stigx	sd_stigy
	0	30	-6	6	0	0	0
	1	18.7466	-1.23277	2.68398	1.23809	0.0613907	0.319581
	2	2.97418	0.338088	0.90003	1.01111	0.448379	0.0666522
	3	0.193249	0.306384	0.111292	0.409708	0.0930779	0.0971823
	4	0.147149	0.115467	0.110018	0.479999	0.0924489	0.0755397
	5	0.327826	0.0975202	0.0569648	0.54345	0.0515718	0.149941
	6	0.514556	0.102857	-0.0233523	0.509738	0.105857	0.094064
	7	0.352971	0.0801232	-0.0549778	0.34753	0.0893992	0.102108
	8	0.00651926	0.0850451	-0.0357475	0.601813	0.0711985	0.113853
	9	0.197906	0.121121	-0.0206294	0.230271	0.130599	0.09773
	10	0.121538	0.0695778	0.0206398	0.540322	0.0395184	0.0824976

## Sheet: Figure 2b
Figure 2b
	iteration	delta_wd	delta_stigx	delta_stigy	sd_wd	sd_stigx	sd_stigy
	0	30	-6	6	0	0	0
	1	15.4022	-2.18476	1.85513	1.71633	0.558932	0.247063
	2	0.880565	0.331357	0.114069	1.41297	0.334735	0.325103
	3	0.35204	0.0888398	0.0539905	0.62315	0.08489	0.14894
	4	0.0703149	0.0699797	0.129006	0.2423	0.0713021	0.0791349
	5	0.577886	0.036375	0.0453253	0.655869	0.0343777	0.0971439
	6	0.678934	0.101296	0.0699532	0.738915	0.0932437	0.10517
	7	-0.117347	0.0905921	0.0471798	0.0856978	0.0745067	0.169379
	8	0.204891	0.0706663	0.175689	0.636046	0.0496507	0.0837658
	9	-0.224449	0.0120935	0.101638	0.630619	0.123534	0.0655468
	10	0.477768	0.0454556	0.0975707	0.510886	0.125291	0.11318

## Sheet: Figure 2e
Figure 2e
	wd_target	estimation_wd	estimation_wd_sd	estimation_stigx	estimation_stigx_sd	estimation_stigy	estimation_stigy_sd
	-20	-17.9013	0.800518	-0.0869934	0.0516946	-0.0903262	0.121617
	-10	-8.79329	0.692388	0.137331	0.103624	-0.177738	0.059403
	-5	-3.75955	0.755522	0.0429214	0.0575684	-0.134912	0.0672868
	-2	-1.43113	0.67019	0.0427735	0.066583	-0.0851742	0.0654973
	-1	-0.599072	0.691924	0.0368339	0.0460483	-0.0724693	0.0573325
	1	1.10359	0.676398	0.0361624	0.0459524	-0.0937117	0.0557425
	2	1.91609	0.861319	0.0351506	0.0534522	-0.0725796	0.0689122
	5	4.8563	0.790605	0.0720906	0.0978623	-0.101178	0.0656811
	10	9.44958	0.769831	0.140415	0.0520681	-0.0922182	0.100323
	20	18.5945	0.919015	0.0522208	0.0791303	-0.0708774	0.149503

## Sheet: Figure 2f
Figure 2f
	input side length	device	processing_time	processing_time_sd
	512	cuda	0.032644	0.00442069
	384	cuda	0.0244678	0.00442952
	256	cuda	0.0210715	0.0050784
	128	cuda	0.0212497	0.00458963
	512	cpu	0.240936	0.011237
	384	cpu	0.139832	0.00438718
	256	cpu	0.0686465	0.00221918
	128	cpu	0.0303452	0.00368254
