# Supplementary material for: DeepFocus: fast focus and astigmatism correction for electron microscopy
Source: Nat Commun. 2024 Jan 31;15:948. doi: 10.1038/s41467-024-45042-3 (PMC10830472; doi:10.1038/s41467-024-45042-3)
Supplement: Supplementary file 4 — Source Data [file 41467_2024_45042_MOESM4_ESM.zip › Figure3_source_data.xlsx]

## Sheet: Figure 3a
Figure 3a
	iteration	delta_wd	delta_stigx	delta_stigy	sd_wd	sd_stigx	sd_stigy
	0	30	-6	6	0	0	0
	1	19.189	-2.70006	3.51193	3.32759	1.39337	1.43385
	2	5.63962	-0.102387	1.55398	6.36401	1.67509	1.01788
	3	-0.144821	0.726074	0.359804	2.18409	1.41681	0.81564
	4	-2.36277	0.471819	0.199589	2.79728	0.814658	0.28925
	5	-2.61655	-0.109747	0.0838329	2.49321	0.301758	0.131714
	6	-3.30806	0.0022034	0.342992	3.76488	0.505563	0.525452
	7	-2.61888	0.702209	-0.333147	3.38849	1.15134	0.636569
	8	-1.92178	0.55742	-0.299679	3.11031	0.738278	0.563862
	9	-2.78559	0.399069	-0.134392	3.03021	0.557983	0.289694
	10	-3.15998	0.372103	-0.160451	3.36477	0.711448	0.358744

## Sheet: Figure 3d
Figure 3d
	iteration	delta_wd	delta_stigx	delta_stigy	sd_wd	sd_stigx	sd_stigy
	0	30	-6	6	0	0	0
	1	16.5165	-1.45455	2.09166	5.60052	2.4559	1.2898
	2	1.67079	-0.0272469	0.00263023	9.52654	0.955359	0.53599
	3	-0.292901	0.0536145	-0.0293978	1.91577	0.335383	0.793653
	4	-0.744127	0.0140218	-0.0719739	1.29475	0.399374	0.316867
	5	-0.747852	-0.00494081	-0.0246099	1.02747	0.34817	0.752712
	6	-0.906177	0.0172821	-0.0443398	0.751917	0.949511	0.25463
	7	-0.696164	-0.0150566	-0.0456421	1.58211	0.517033	0.90262
	8	-0.829808	-0.0308817	0.038476	1.8406	0.78214	0.162052
	9	-1.52504	0.136004	0.0085094	1.57375	0.563137	0.915027
	10	-0.858679	0.0321176	-0.0592114	2.64546	0.315172	0.850031

## Sheet: Figure 3g
Figure 3g
	iteration	delta_wd	delta_stigx	delta_stigy	sd_wd	sd_stigx	sd_stigy
	0	30	-6	6	0	0	0
	1	17.4064	-2.26776	3.0981	2.09431	7.47668e-07	7.95965e-07
	2	2.43448	-0.0200096	0.676986	0.0992413	2.5903e-07	1.19529e-07
	3	0.0926666	0.206276	-0.169435	0.235256	8.17769e-08	1.36042e-07
	4	0.0167638	0.00400561	-0.0515101	0.0937876	7.46341e-09	2.98436e-08
	5	0.292901	0.0283588	-0.0403852	0.152285	8.29948e-08	5.05143e-08
	6	-0.0461005	0.0773414	-0.0520693	0.0880396	1.44283e-07	2.68334e-08
	7	-0.0158325	0.0665644	0.00616944	0.42453	1.0641e-07	1.23352e-08
	8	0.0242144	0.0354094	-0.0789478	0.462034	1.10156e-07	1.09089e-08
	9	-0.178348	0.109731	0.00806105	0.0547702	1.97648e-08	3.85376e-08
	10	-0.194646	0.0998373	-0.0623865	0.04583	1.37572e-08	8.4684e-08
