# Supplementary material for: DeepFocus: fast focus and astigmatism correction for electron microscopy
Source: Nat Commun. 2024 Jan 31;15:948. doi: 10.1038/s41467-024-45042-3 (PMC10830472; doi:10.1038/s41467-024-45042-3)
Supplement: Supplementary file 4 — Source Data [file 41467_2024_45042_MOESM4_ESM.zip › Figure4_source_data.xlsx]

## Sheet: Figure 4a
Figure 4a
	iteration	delta_wd	delta_stigx	delta_stigy	sd_wd	sd_stigx	sd_stigy
	0	30	-6	6	0	0	0
	1	13.7663	-0.988503	1.99766	1.86715	0.172152	0.118782
	2	2.64402	-0.281013	0.228763	2.0002	0.313515	0.45848
	3	-0.780448	-0.135231	0.0256449	2.30063	0.27027	0.187451
	4	-1.04029	-0.117971	0.0366609	1.31831	0.245934	0.112107
	5	-1.0347	-0.0949824	0.0886624	1.20405	0.266919	0.12097
	6	-0.848901	-0.0392802	0.107345	1.26908	0.250734	0.116775
	7	-0.858214	-0.0130098	0.11723	1.14348	0.248829	0.0873058
	8	-0.85542	-0.0116695	0.0996546	1.11921	0.235618	0.120724
	9	-0.70408	-0.0451541	0.0881815	1.13196	0.243921	0.097181
	10	-0.875443	-0.0540932	0.0935706	1.19428	0.246237	0.085949

## Sheet: Figure 4c
Figure 4c
	iteration	delta_wd	delta_stigx	delta_stigy	sd_wd	sd_stigx	sd_stigy
	0	30	-6	6	0	0	0
	1	10.9118	-6.58705	6.49047	7.786	1.13246	0.731222
	2	0.183005	-9.14357	7.32591	1.45367	0.576843	0.40455
	3	2.51969	-12.7136	8.18452	2.08139	0.533155	0.3529
	4	-0.558328	-17.1578	8.69492	2.43658	0.555639	0.0722844
	5	-1.02818	-22.4815	9.27516	3.08629	0.444757	0.228716
	6	-6.24219	-28.206	9.52627	3.3409	0.451242	0.850541
	7	-18.4453	-32.7318	9.04555	4.12737	0.871778	0.597494
	8	-25.6943	-37.7152	8.46404	2.35385	0.478216	0.952069
	9	-30.7141	-42.8977	7.89689	4.73282	0.48757	0.568217
	10	-35.3972	-48.1371	7.13347	2.45264	0.345761	0.472019

## Sheet: Figure 4d
Figure 4d
	iteration	delta_wd	delta_stigx	delta_stigy	sd_wd	sd_stigx	sd_stigy
	0	30	-6	6	0	0	0
	1	15.8632	-7.47209	5.2366	2.73206	0.644371	1.12293
	2	5.02309	-4.2079	1.04928	0.744528	0.190573	0.185168
	3	0.259373	-0.169166	0.445837	0.676662	0.340569	0.638477
	4	0.128988	0.131297	0.476403	0.779793	0.518704	0.780841
	5	0.16531	0.0406103	0.175725	1.04846	0.4621	0.490256
	6	0.177417	0.382421	0.250126	0.650038	0.665697	0.432269
	7	0.306405	0.0556517	0.370346	0.737256	0.461599	0.467556
	8	0.833999	0.227005	0.209453	0.589935	0.796034	0.523409
	9	0.462402	0.301743	0.655892	0.641105	0.578315	0.456866
	10	0.44005	0.153302	0.249046	0.755831	0.670806	0.787025
