# Supplementary material for: DeepFocus: fast focus and astigmatism correction for electron microscopy
Source: Nat Commun. 2024 Jan 31;15:948. doi: 10.1038/s41467-024-45042-3 (PMC10830472; doi:10.1038/s41467-024-45042-3)
Supplement: Supplementary file 4 — Source Data [file 41467_2024_45042_MOESM4_ESM.zip › Figure5_source_data.xlsx]

## Sheet: Figure 5a
Figure 5a
	iteration	residual_wd_mean	residual_wd_sd	residual_stigx_mean	residual_stigx_sd	residual_stigy_mean	residual_stigy_sd
	0	10.1105	1.03229	2.72476	0.550576	3.2271	0.614622
	1	3.22196	1.4226	1.04478	0.563279	0.221281	0.124524
	2	0.341123	0.305463	0.169224	0.0984306	0.139771	0.0683974
	3	0.438394	0.34019	0.100809	0.0488723	0.073738	0.055223
	4	0.218809	0.133107	0.0568999	0.0376336	0.0639368	0.0740311
	5	0.253889	0.184617	0.0742077	0.0453272	0.0790762	0.0662082
	6	0.25094	0.191478	0.0878702	0.0531623	0.0815127	0.0634701
	7	0.197751	0.147219	0.0731124	0.0406676	0.0745112	0.0697568
	8	0.231434	0.167572	0.0474303	0.0484469	0.0909195	0.0739985
	9	0.190352	0.123941	0.0478439	0.0179114	0.103395	0.0962549
	10	0.285554	0.20903	0.0651759	0.0550158	0.106574	0.0770011

## Sheet: Figure 5a inset
Figure 5a inset
Trace 1
	iteration	delta_wd	delta_stigx	delta_stigy	sd_wd	sd_stigx	sd_stigy
	0	11.2276	-2.63856	3.0871	0	0	0
	1	-4.5849	1.18772	0.265475	3.15941	0.756867	0.194115
	2	-0.206288	-0.187011	0.0830157	1.24727	0.326563	0.156712
	3	-0.797212	-0.113413	0.191274	0.993638	0.140438	0.13517
	4	-0.290107	0.0318995	0.239709	0.811916	0.210599	0.0961146
	5	-0.264496	0.0144269	0.208847	0.932112	0.166011	0.169952
	6	-0.633299	-0.034019	0.199219	0.615171	0.196265	0.0872147
	7	-0.247266	-0.0168247	0.22815	0.778727	0.251585	0.165896
	8	-0.477303	0.0242343	0.198469	0.895575	0.246498	0.177446
	9	0.0959262	0.023823	0.228476	0.892917	0.266148	0.136547
	10	-0.149477	-0.0265992	0.143968	1.02804	0.217349	0.158932
Trace 2
	iteration	delta_wd	delta_stigx	delta_stigy	sd_wd	sd_stigx	sd_stigy
	0	10.465	-3.14701	3.29311	0	0	0
	1	-4.83496	1.16509	0.0808416	2.57297	0.30404	0.222094
	2	-1.10827	0.36417	0.0971405	1.0519	0.384318	0.14092
	3	-0.568572	0.143942	0.136957	0.789872	0.131384	0.168232
	4	-0.383239	0.121203	0.143542	0.724706	0.127974	0.171728
	5	-0.175089	0.144476	0.18084	0.796193	0.150217	0.110149
	6	-0.11269	0.175034	0.170595	0.798891	0.223813	0.102281
	7	-0.219326	0.0924363	0.16294	1.03118	0.190918	0.118103
	8	-0.0372529	0.00981712	0.246245	0.869734	0.20537	0.131748
	9	-0.060536	0.0263467	0.308237	0.844059	0.138187	0.163643
	10	-0.391155	0.139941	0.300317	0.803041	0.162348	0.153818
Trace 3
	iteration	delta_wd	delta_stigx	delta_stigy	sd_wd	sd_stigx	sd_stigy
	0	9.92032	-2.20739	3.94055	0	0	0
	1	-3.68198	1.62396	-0.116097	2.44196	0.240736	0.294245
	2	-0.324566	-0.195837	-0.197468	1.3738	0.299088	0.216302
	3	0.298489	-0.0734744	-0.0412256	0.647088	0.232131	0.152361
	4	-0.0493601	-0.0883303	0.00298488	0.663939	0.172959	0.141103
	5	-0.223517	-0.0750296	0.023504	0.425054	0.120237	0.179613
	6	-0.0125729	-0.0870836	0.0798263	0.668113	0.213588	0.106342
	7	0.0484288	-0.0882115	0.0431889	1.04324	0.189617	0.110745
	8	0.0195578	-0.0329702	0.0696511	0.972735	0.152024	0.0898619
	9	0.446104	-0.0317864	0.107346	0.856005	0.119066	0.146446
	10	0.0554137	-0.0796611	0.121323	0.933351	0.201688	0.117502
Trace 4
	iteration	delta_wd	delta_stigx	delta_stigy	sd_wd	sd_stigx	sd_stigy
	0	9.59197	-2.40504	3.06446	0	0	0
	1	-3.28012	1.39548	-0.247155	1.88518	0.481513	0.244444
	2	0.0623986	-0.13341	-0.253131	1.17719	0.355263	0.145404
	3	0.030268	-0.0210142	-0.0349308	0.938957	0.17296	0.127139
	4	-0.0935979	0.0222194	-0.00781286	0.38481	0.136444	0.0892528
	5	0.174157	0.0108526	0.0630735	0.680572	0.142744	0.145905
	6	-0.424217	-0.0226583	0.00297916	0.812861	0.149359	0.137301
	7	-0.056345	-0.0499115	0.0354923	0.760304	0.116218	0.115336
	8	-0.272878	-0.000953913	0.0314083	0.707618	0.193004	0.19636
	9	-0.208616	0.0716808	-0.00324792	0.628948	0.153565	0.0875707
	10	-0.199769	-0.0274582	0.0448192	0.64694	0.226392	0.149898
Trace 5
	iteration	delta_wd	delta_stigx	delta_stigy	sd_wd	sd_stigx	sd_stigy
	0	10.3658	-2.14713	2.15029	0	0	0
	1	-0.810716	0.227219	0.295291	1.257	0.366969	0.354874
	2	-0.593718	0.20551	0.142071	0.95989	0.117506	0.214116
	3	0.028871	0.0898466	0.0936549	0.677005	0.0586478	0.246808
	4	-0.152737	0.0985544	0.0246016	0.735246	0.112811	0.200094
	5	-0.664033	0.12488	0.0387257	0.814179	0.104967	0.20374
	6	-0.109896	0.149479	-0.00571615	0.35741	0.144939	0.152599
	7	-0.454951	0.157063	0.014875	0.781501	0.169191	0.274737
	8	-0.221655	0.126002	0.101031	0.366664	0.156092	0.205393
	9	-0.149943	0.0588233	0.0784817	0.757862	0.161686	0.224472
	10	-0.694767	0.0219953	0.104357	0.719236	0.161477	0.114268
Trace 6
	iteration	delta_wd	delta_stigx	delta_stigy	sd_wd	sd_stigx	sd_stigy
	0	8.41511	-3.95193	3.67557	0	0	0
	1	-1.86451	0.624338	0.219727	1.89538	0.405219	0.41192
	2	-0.25006	0.228333	0.0476456	0.799979	0.107035	0.128965
	3	-0.925735	0.118251	0.0418661	1.0057	0.165827	0.123638
	4	-0.191387	0.0016098	0.0350642	0.862063	0.186253	0.105665
	5	-0.0828877	0.0815427	0.0677774	0.513862	0.189886	0.180959
	6	0.141561	0.120486	0.084268	0.968747	0.113384	0.130824
	7	0.0419095	0.0828967	0.0938035	0.795354	0.17026	0.122375
	8	-0.206754	-0.0514863	0.0519636	1.11369	0.187507	0.18261
	9	-0.324566	0.0314505	0.0879315	0.79167	0.131689	0.150334
	10	-0.317581	0.019604	0.0516835	0.854758	0.111992	0.150163
Trace 7
	iteration	delta_wd	delta_stigx	delta_stigy	sd_wd	sd_stigx	sd_stigy
	0	11.1578	-2.25148	3.96512	0	0	0
	1	-4.18117	1.69369	0.00699061	1.5736	0.429122	0.234203
	2	0.168104	0.0102684	-0.156828	0.942611	0.16001	0.182056
	3	0.0325963	0.0661695	0.0319371	0.537527	0.146585	0.142385
	4	-0.180211	0.0531902	0.0221217	1.18058	0.162476	0.183023
	5	-0.478234	0.0850315	0.00300413	0.87637	0.183568	0.100162
	6	-0.156928	0.0838866	0.0363715	1.26255	0.126764	0.119653
	7	-0.348315	-0.0170641	0.0198493	0.629472	0.13559	0.13876
	8	-0.0479631	0.0205882	0.0326308	0.703865	0.142826	0.164472
	9	-0.0791624	0.0632963	-0.00159293	1.04248	0.111831	0.176982
	10	-0.0698492	-0.0242512	0.0973802	0.999977	0.135477	0.119749
Trace 8
	iteration	delta_wd	delta_stigx	delta_stigy	sd_wd	sd_stigx	sd_stigy
	0	11.3051	-3.05487	3.55157	0	0	0
	1	-4.41726	1.41859	0.333196	1.75415	0.222236	0.398654
	2	-0.171829	0.158457	-0.0625311	1.59597	0.285409	0.150693
	3	0.451691	0.0790472	0.011533	0.630801	0.104998	0.147795
	4	-0.484753	0.0273564	0.0311115	0.731066	0.155839	0.118666
	5	0.0628643	0.0265369	0.042361	0.912868	0.160583	0.173458
	6	-0.22538	-0.0135195	0.061993	0.395649	0.153004	0.101938
	7	-0.0470318	-0.0883038	0.037937	0.655897	0.172682	0.127462
	8	-0.307802	-0.0182967	0.0375682	0.513614	0.178884	0.0986665
	9	-0.0898726	-0.0639832	0.0449669	0.611104	0.133528	0.132463
	10	0.144821	-0.0683002	0.0343899	0.724875	0.153891	0.0898343
Trace 9
	iteration	delta_wd	delta_stigx	delta_stigy	sd_wd	sd_stigx	sd_stigy
	0	8.54574	-2.71943	2.31615	0	0	0
	1	-1.34204	0.0669227	0.42676	1.4606	0.453189	0.21212
	2	-0.184868	0.0400233	0.218107	0.638582	0.0971083	0.171544
	3	-0.812113	0.202125	0.0802639	0.933076	0.205443	0.142688
	4	-0.143889	0.0677357	0.0684835	0.876037	0.110109	0.116463
	5	-0.159722	0.105093	0.0835524	0.739694	0.27374	0.151428
	6	-0.441913	0.104666	0.0926464	1.06918	0.144519	0.138249
	7	-0.316184	0.0652995	0.0343649	0.631576	0.159404	0.117998
	8	-0.491738	0.142524	0.0493083	0.859639	0.139697	0.166589
	9	-0.258442	0.0594049	0.0702726	0.767633	0.134917	0.237547
	10	-0.547152	0.178773	0.0609279	0.93276	0.119876	0.162986

## Sheet: Figure 5b
Figure 5b
	iteration	residual_wd_mean	residual_wd_sd	residual_stigx_mean	residual_stigx_sd	residual_stigy_mean	residual_stigy_sd
	0	10.2691	1.01057	2.78566	0.537456	3.22588	0.648593
	1	9.25316	2.35722	2.38669	0.532314	1.94531	0.755782
	2	7.68155	2.85108	1.73478	0.601442	0.847087	0.574337
	3	4.50532	2.74845	0.831665	0.694468	0.279292	0.184607
	4	2.14954	1.87252	0.283238	0.416605	0.224364	0.150684
	5	0.932875	0.767554	0.0758051	0.0692585	0.0746196	0.0637724
	6	0.503794	0.214657	0.0530149	0.0521475	0.0669707	0.0606825
	7	0.349556	0.176859	0.0524127	0.0523124	0.0521182	0.0297856
	8	0.263357	0.189463	0.0512741	0.051216	0.0528909	0.029694
	9	0.227243	0.17093	0.0503324	0.0504099	0.0515234	0.0290543
	10	0.218395	0.14287	0.0492013	0.051002	0.0522132	0.0286013

## Sheet: Figure 5b inset
Figure 5b inset
Trace 1
	iteration	delta_wd	delta_stigx	delta_stigy
	0	11.0591	-2.55651	3.19643
	1	11.1666	-1.99602	1.64933
	2	8.64267	-1.07918	0.487334
	3	3.23122	-0.045558	-0.245449
	4	1.50548	0.0313346	-0.0599764
	5	0.982545	0.0120671	0.0104686
	6	0.732485	0.00625467	0.0160411
	7	0.591855	0.00300717	0.0254111
	8	0.497792	0.000782251	0.0288261
	9	0.407454	0.00354481	0.0279536
	10	0.337604	0.00390983	0.0315236
Trace 2
	iteration	delta_wd	delta_stigx	delta_stigy
	0	10.7868	-3.14588	3.23457
	1	11.2914	-2.56969	1.70848
	2	10.5998	-1.93256	0.464364
	3	6.52671	-0.785958	-0.0989783
	4	1.95159	0.0363648	-0.331218
	5	0.920147	0.00564218	-0.0136733
	6	0.504777	-0.0227053	-0.0187358
	7	0.308733	-0.0248628	-0.00937831
	8	0.189058	-0.0256827	-0.0098533
	9	0.126194	-0.0235376	-0.00793582
	10	0.085216	-0.02249	-0.00921834
Trace 3
	iteration	delta_wd	delta_stigx	delta_stigy
	0	9.90541	-2.27543	3.88589
	1	8.34418	-2.10489	2.6742
	2	5.54649	-1.70854	1.5283
	3	3.75416	-0.857578	0.0813208
	4	0.871718	-0.0469851	-0.321089
	5	0.370201	-0.0364902	-0.115097
	6	0.173692	-0.0488002	-0.101554
	7	0.0633299	-0.0479426	-0.0979692
	8	-0.0083819	-0.0466502	-0.0975417
	9	-0.0540167	-0.0418501	-0.100244
	10	-0.0796281	-0.0407727	-0.0954092
Trace 4
	iteration	delta_wd	delta_stigx	delta_stigy
	0	9.55519	-2.47671	3.01084
	1	11.0804	-2.26913	2.21988
	2	11.0148	-1.87967	0.933083
	3	10.0271	-1.56803	0.500786
	4	7.26292	-1.01408	0.170696
	5	2.91178	-0.205446	-0.211267
	6	0.77486	-0.0257533	-0.218534
	7	0.321772	-0.0343657	-0.0834044
	8	0.0679865	-0.0375507	-0.0881793
	9	-0.0610016	-0.0390108	-0.0746918
	10	-0.14063	-0.0342882	-0.0794519
Trace 5
	iteration	delta_wd	delta_stigx	delta_stigy
	0	11.061	-2.36731	2.13216
	1	10.5053	-1.84583	0.830985
	2	7.20425	-1.00353	0.237528
	3	2.16346	-0.145226	-0.329425
	4	1.22702	-0.163424	0.0256128
	5	0.86287	-0.191464	0.0125079
	6	0.717118	-0.190941	0.0201604
	7	0.635162	-0.191269	0.0218579
	8	0.587199	-0.187439	0.0224978
	9	0.545755	-0.185977	0.0240628
	10	0.512693	-0.187134	0.0230003
Trace 6
	iteration	delta_wd	delta_stigx	delta_stigy
	0	8.70568	-3.98321	3.71561
	1	3.39607	-3.71633	2.93349
	2	1.31829	-3.06091	1.97158
	3	-0.659842	-2.25182	0.643344
	4	-1.50129	-1.10281	-0.523026
	5	-0.0214204	-0.0736446	-0.108691
	6	0.238419	-0.0388596	0.0539111
	7	0.283122	-0.0316296	0.0574636
	8	0.309665	-0.0300195	0.0584787
	9	0.29942	-0.0274119	0.0564762
	10	0.293832	-0.0262294	0.0576537
Trace 7
	iteration	delta_wd	delta_stigx	delta_stigy
	0	11.1797	-2.22819	4.1024
	1	8.21752	-2.06199	2.80362
	2	8.11974	-1.54489	1.21562
	3	4.42239	-0.509374	0.0803953
	4	1.25915	0.0490961	-0.14001
	5	0.561588	0.0292137	0.0223002
	6	0.276137	0.0191436	0.0326678
	7	0.13411	0.0189836	0.0371327
	8	0.0544824	0.020601	0.0391728
	9	0.00419095	0.0243361	0.0388178
	10	-0.0419095	0.0255487	0.0376528
Trace 8
	iteration	delta_wd	delta_stigx	delta_stigy
	0	11.4425	-3.14737	3.5318
	1	10.265	-2.67584	1.94063
	2	10.1132	-2.16737	0.529261
	3	7.19028	-1.17418	-0.196622
	4	2.63099	-0.0661016	-0.318314
	5	1.09291	-0.062104	-0.0764541
	6	0.614207	-0.0567291	-0.0549291
	7	0.411645	-0.0513642	-0.0498391
	8	0.312924	-0.0461667	-0.0458316
	9	0.24261	-0.0452766	-0.0464315
	10	0.203028	-0.0404515	-0.0469791
Trace 9
	iteration	delta_wd	delta_stigx	delta_stigy
	0	8.72642	-2.89029	2.22323
	1	9.01194	-2.24051	0.747158
	2	6.57467	-1.23634	-0.256715
	3	2.57278	-0.147265	-0.337307
	4	1.13575	-0.0389524	-0.129337
	5	0.672415	-0.0661747	-0.101117
	6	0.502449	-0.0679471	-0.0862021
	7	0.396278	-0.0682898	-0.0866071
	8	0.342727	-0.0665748	-0.0856371
	9	0.304542	-0.0620472	-0.0870971
	10	0.271015	-0.0619872	-0.0890296
