# Supplementary material for: DeepFocus: fast focus and astigmatism correction for electron microscopy
Source: Nat Commun. 2024 Jan 31;15:948. doi: 10.1038/s41467-024-45042-3 (PMC10830472; doi:10.1038/s41467-024-45042-3)
Supplement: Supplementary file 4 — Source Data [file 41467_2024_45042_MOESM4_ESM.zip › SupFig2_source_data.xlsx]

## Sheet: SupFig 2a
SupFig 2a
	iteration	delta_wd	delta_stigx	delta_stigy	sd_wd	sd_stigx	sd_stigy
	0	30	-6	6	0	0	0
	1	23.745	-4.27514	4.9989	5.22635	2.75811	2.45402
	2	15.9936	-2.50731	3.02671	6.53389	2.85702	2.3132
	3	2.80747	0.353789	0.663389	2.27266	1.04344	0.510459
	4	-0.0633299	0.188204	0.461692	0.991509	0.207939	0.216581
	5	-0.113156	0.0846562	0.221761	1.72483	0.190269	0.303683
	6	-0.527129	0.0620629	0.359252	0.680055	0.264663	0.194809
	7	-0.259839	0.051788	0.277435	0.795935	0.179067	0.248958
	8	-0.494998	0.0526646	0.385327	0.698665	0.20365	0.160172
	9	-0.480097	-0.0227226	0.31804	0.771416	0.175567	0.192424
	10	-0.644941	0.0386444	0.282884	0.904928	0.234675	0.159672

## Sheet: SupFig 2b
SupFig 2b
	iteration	delta_wd	delta_stigx	delta_stigy	sd_wd	sd_stigx	sd_stigy
	0	30	-6	6	0	0	0
	1	16.6865	-1.58013	2.53871	1.17711	0.508937	0.440891
	2	3.20328	0.762153	0.220105	1.19818	0.780814	0.175919
	3	-1.11712	-0.111387	0.117669	1.02796	0.312999	0.0602593
	4	-0.415836	-0.238733	0.116816	0.691572	0.19235	0.154754
	5	-1.37836	-0.0252315	0.170565	0.516966	0.143887	0.107445
	6	-0.952277	-0.140919	-0.011614	0.495355	0.102458	0.137786
	7	-1.21258	-0.0431248	0.0275877	0.302732	0.153124	0.157639
	8	0.082422	-0.16411	0.0115699	0.809468	0.133656	0.137145
	9	-0.641681	-0.0543947	0.0391858	0.65576	0.0899532	0.0428971
	10	-1.04727	0.0420754	0.105962	1.00126	0.282426	0.169
