# Supplementary material for: DeepFocus: fast focus and astigmatism correction for electron microscopy
Source: Nat Commun. 2024 Jan 31;15:948. doi: 10.1038/s41467-024-45042-3 (PMC10830472; doi:10.1038/s41467-024-45042-3)
Supplement: Supplementary file 4 — Source Data [file 41467_2024_45042_MOESM4_ESM.zip › SupFig3_source_data.xlsx]

## Sheet: SupFig 3
SupFig 3
	target	delta_wd_abs	delta_wd_abs_sd	delta_stigx_abs	delta_stigx_abs_sd	delta_stigy_abs	delta_stigy_abs_sd
	-20	2.09873	0.800518	0.0961217	0.0316357	0.128077	0.0809064
	-10	1.20671	0.692388	0.156683	0.0710515	0.177738	0.059403
	-5	1.29496	0.657715	0.0547396	0.0464752	0.134912	0.0672868
	-2	0.732065	0.486677	0.0681406	0.0402458	0.0922816	0.0550331
	-1	0.627387	0.495871	0.0418029	0.0415897	0.0777713	0.0499044
	1	0.496379	0.471013	0.0447807	0.0376036	0.0937117	0.0557425
	2	0.691251	0.520658	0.0549667	0.0327317	0.073986	0.0673999
	5	0.6485	0.474503	0.0880817	0.0837597	0.101178	0.0656811
	10	0.76357	0.559078	0.140415	0.0520681	0.100235	0.0923134
	20	1.48507	0.783911	0.0626548	0.0711546	0.13277	0.0987268
