# Supplementary material for: DeepFocus: fast focus and astigmatism correction for electron microscopy
Source: Nat Commun. 2024 Jan 31;15:948. doi: 10.1038/s41467-024-45042-3 (PMC10830472; doi:10.1038/s41467-024-45042-3)
Supplement: Supplementary file 4 — Source Data [file 41467_2024_45042_MOESM4_ESM.zip › SupFig5_source_data.xlsx]

## Sheet: SupFig 5
SupFig 5
	iteration	delta_wd	delta_stigx	delta_stigy	sd_wd	sd_stigx	sd_stigy	score
	0	9.11445	0.356658	-0.826564	0	0	0	7.80303
	1	9.11439	0.356658	0.173436	1.73205	0.433013	0.433013	6.6317
	2	5.11439	1.02332	-0.159897	1.73205	0.433013	0.433013	2.67165
	3	5.11439	1.02332	-0.159897	1.73205	0.433013	0.433013	2.67165
	4	5.11439	1.02332	-0.159897	1.73205	0.433013	0.433013	2.67165
	5	5.11439	1.02332	-0.159897	1.73205	0.433013	0.433013	2.67165
	6	4.17612	0.438962	-0.546729	1.73205	0.433013	0.433013	2.4165
	7	4.17612	0.438962	-0.546729	0.866025	0.216506	0.216506	2.4165
	8	4.17612	0.438962	-0.546729	0.691324	0.14728	0.207898	2.4165
	9	4.17612	0.438962	-0.546729	0.691324	0.14728	0.207898	2.4165
	10	2.44361	-0.232162	-0.028553	0.883675	0.282292	0.223189	1.92527
	11	0.32838	0.00309133	-0.12869	1.38928	0.293998	0.224152	0.00154465
	12	0.32838	0.00309133	-0.12869	1.38928	0.293998	0.224152	0.00154465
	13	0.32838	0.00309133	-0.12869	0.955809	0.179037	0.186863	0.00154465
	14	0.32838	0.00309133	-0.12869	0.477905	0.0895184	0.0934313	0.00154465
	15	0.290657	-0.0796133	0.112336	0.477905	0.0895184	0.0934313	0.00135308
	16	-0.81611	-0.100056	0.00764571	0.477905	0.0895184	0.0934313	0.00128341
	17	-0.367169	0.127647	0.0843045	0.477905	0.0895184	0.0934313	0.00103801
