# Supplementary material for: DeepFocus: fast focus and astigmatism correction for electron microscopy
Source: Nat Commun. 2024 Jan 31;15:948. doi: 10.1038/s41467-024-45042-3 (PMC10830472; doi:10.1038/s41467-024-45042-3)
Supplement: Supplementary file 4 — Source Data [file 41467_2024_45042_MOESM4_ESM.zip › SupFig6_source_data.xlsx]

## Sheet: SupFig 6a
SupFig 6a
	iteration	residual_wd_mean	residual_wd_sd	residual_stigx_mean	residual_stigx_sd	residual_stigy_mean	residual_stigy_sd
	0	9.96748	1.01464	2.72818	0.552777	3.22069	0.61553
	1	12.1781	2.20898	2.09591	0.648014	2.05578	0.762174
	2	10.9958	3.22866	1.48605	0.652865	1.0669	0.540798
	3	8.01512	4.87825	0.985905	0.785741	0.598075	0.650991
	4	5.72955	5.65171	0.68913	0.849461	0.462994	0.586261
	5	4.36909	5.46484	0.540011	0.7941	0.351729	0.477865
	6	3.22538	4.8125	0.405315	0.682422	0.176065	0.422592
	7	1.9757	3.9657	0.216217	0.537974	0.185497	0.326495
	8	1.43331	3.50069	0.173429	0.46833	0.12523	0.288936
	9	1.1566	3.01088	0.1505	0.41277	0.0934935	0.249842
	10	0.674795	1.74414	0.0714539	0.197398	0.0239571	0.0565952

## Sheet: SupFig 6a inset
Figure 6a inset
Trace 1
	iteration	delta_wd	delta_stigx	delta_stigy
	0	10.9301	-2.57774	3.09907
	1	15.7291	-2.14654	2.01166
	2	14.842	-1.841	1.57445
	3	14.4192	-1.89426	1.47036
	4	14.4052	-1.92761	1.49805
	5	14.1235	-1.90819	1.33569
	6	14.0667	-1.9355	1.36647
	7	12.7512	-1.73177	1.04699
	8	11.2923	-1.49771	0.931584
	9	9.66294	-1.31796	0.799932
	10	5.60516	-0.629776	0.183727
Trace 2
	iteration	delta_wd	delta_stigx	delta_stigy
	0	10.2796	-3.1666	3.27682
	1	11.9996	-2.33161	2.30703
	2	11.8781	-1.90094	1.08433
	3	9.47015	-1.37125	0.448923
	4	5.30714	-0.62541	0.0285382
	5	0.925735	0.0682273	-0.409809
	6	0.301749	0.0202773	-0.0270768
	7	0.0949949	0.00164723	-0.00651181
	8	0.00372529	-0.00122023	-0.00411683
	9	-0.0358559	-0.00160527	0.000393152
	10	-0.053551	-0.0019877	0.00485063
Trace 3
	iteration	delta_wd	delta_stigx	delta_stigy
	0	9.75175	-2.2258	3.92822
	1	12.3498	-1.72129	2.91128
	2	11.8334	-1.34204	1.59057
	3	7.62753	-0.874436	0.438313
	4	2.48244	-0.091584	-0.276362
	5	0.929926	-0.00213146	-0.108699
	6	0.411645	-0.0030489	-0.0298868
	7	0.200234	-0.00188398	-0.0131593
	8	0.0777654	-0.000223875	-0.00780427
	9	0.0111759	0.00215101	-0.00335926
	10	-0.0237487	0.000855923	-0.00306177
Trace 4
	iteration	delta_wd	delta_stigx	delta_stigy
	0	9.44948	-2.42027	3.05753
	1	10.2203	-1.7211	1.60559
	2	7.30623	-0.794903	0.595822
	3	1.91852	-0.0768201	-0.34092
	4	0.754837	0.000342369	-0.0342752
	5	0.352971	-0.00692773	-0.0250353
	6	0.178814	-0.00253534	0.000689745
	7	0.0833534	-0.00351787	-0.00392276
	8	0.0325963	-0.00134277	-0.00111777
	9	0.0172295	-0.00440288	-0.00117779
	10	0.00884756	0.000837088	-0.00371027
Trace 5
	iteration	delta_wd	delta_stigx	delta_stigy
	0	10.2205	-2.15041	2.14133
	1	8.82987	-1.56707	0.772449
	2	4.8629	-0.617996	-0.116278
	3	1.10827	0.0819836	-0.312833
	4	0.454485	0.0376911	-0.015943
	5	0.22212	0.00908613	-0.000723004
	6	0.0875443	0.00140858	-0.005108
	7	0.0298023	0.000926018	-0.00566798
	8	-0.00232831	0.00219846	-0.00192046
	9	-0.02468	0.00369334	-0.00513548
	10	-0.0298023	0.00222588	-0.000552952
Trace 6
	iteration	delta_wd	delta_stigx	delta_stigy
	0	8.29543	-3.96079	3.67282
	1	11.9479	-3.72825	2.71867
	2	13.1424	-2.8988	1.41203
	3	13.0502	-2.49758	0.234512
	4	13.1764	-2.35049	0.0581119
	5	11.9959	-1.99928	-0.159676
	6	9.28342	-1.34846	-0.130823
	7	3.67081	-0.155976	-0.257868
	8	1.06823	0.0300643	-0.155598
	9	0.470784	0.0109544	-0.0223031
	10	0.212342	0.00161433	-0.0129881
Trace 7
	iteration	delta_wd	delta_stigx	delta_stigy
	0	11.0693	-2.25938	3.95855
	1	15.8814	-1.50097	3.013
	2	15.2136	-1.00183	1.77143
	3	14.4229	-1.13528	2.0502
	4	12.8187	-1.05774	1.56385
	5	9.73511	-0.809066	1.08527
	6	4.19375	-0.323698	0.0123341
	7	0.721309	0.0459418	-0.325703
	8	0.339001	0.0254118	-0.0175634
	9	0.177417	0.00788689	-0.00388843
	10	0.0861473	-0.000613213	0.00253409
Trace 8
	iteration	delta_wd	delta_stigx	delta_stigy
	0	11.239	-3.06744	3.54929
	1	12.0187	-2.33886	2.20385
	2	10.8634	-1.65534	0.983594
	3	6.09457	-0.681391	0.0714236
	4	1.20047	0.0867786	-0.421761
	5	0.534579	0.0451562	-0.0238488
	6	0.257976	0.00977135	-0.00556386
	7	0.111293	0.0012188	-0.00605637
	8	0.0367872	-0.00232863	-0.00675136
	9	0.00325963	0.00108886	-0.00344634
	10	-0.0307336	-0.00302362	-0.000323832
Trace 9
	iteration	delta_wd	delta_stigx	delta_stigy
	0	8.47217	-2.72521	2.30261
	1	10.6259	-1.80748	0.958509
	2	9.01986	-1.32162	0.473602
	3	4.02471	-0.260131	-0.0151908
	4	0.966247	0.0245268	-0.270056
	5	0.501983	0.0120394	-0.0168108
	6	0.2468	0.00313187	-0.00662583
	7	0.118278	-0.00307322	0.00359416
	8	0.0470318	-0.000365734	0.000611663
	9	0.0060536	-0.00476074	-0.00180584
	10	-0.0228174	-0.00215077	-0.00386584

## Sheet: SupFig 6b
SupFig 6b
	iteration	delta_wd	delta_stigx	delta_stigy
	0	30	-6	6
	1	30.4459	-6.07537	6.10175
	2	33.7195	-5.79293	5.50454
	3	40.2438	-5.65626	4.92692
	4	40.3011	-5.34769	4.35331
	5	41.7987	-4.96023	3.53467
	6	41.8131	-4.971	3.5525
	7	41.7703	-4.96281	3.54592
	8	41.7205	-4.95571	3.58188
	9	41.6329	-4.96938	3.59115
	10	41.5943	-4.95629	3.58267
